# Supplementary material for: Crystallographic structure of wild-type SARS-CoV-2 main protease acyl-enzyme intermediate with physiological C-terminal autoprocessing site
Source: Nat Commun. 2020 Nov 18;11:5877. doi: 10.1038/s41467-020-19662-4 (PMC7674412; doi:10.1038/s41467-020-19662-4)
Supplement: Supplementary file 3 — Source data [file 41467_2020_19662_MOESM3_ESM.xlsx]

## Sheet: Supplemental Fig 4a
Table 1. Protease activity of wild-type Mpro as a function of substrate concentration.
	Initial Rate (RFU/min)									Initial Rate (RFU s-1)			Initial Rate (mM s-1)
[Substrate] (mM)	A	B	C	D	E	F	Average	SD		Average	SD		Average	SD
1.614	39.463	38.313	42.171	59.126	62.864	49.124	48.5102	10.4415		0.808503	0.174025		0.000441564	9.50436e-05
2.426	314.779	303.806	299.747	nm	nm	nm	306.111	7.77649		5.10184	0.129608		0.00278637	7.07855e-05
3.639	200.557	215.132	191.638	nm	nm	nm	202.442	11.8599		3.37404	0.197665		0.00184273	0.000107955
5.458	1115.19	1150.97	1197.51	nm	nm	nm	1154.56	41.281		19.2426	0.688016		0.0105093	0.00037576
8.188	485.314	487.329	504.857	1442.23	1478.66	1856.1	1042.41	619.628		17.3736	10.3271		0.00948857	0.00564016
12.282	4235.57	4703.44	5728.17	4389.51	4498.93	4825.41	4730.17	532.905		78.8362	8.88175		0.0430564	0.00485076
18.423	3160.93	3206.44	2683.76	nm	nm	nm	3017.04	289.53		50.2841	4.8255		0.0274626	0.00263544
27.635	3401.87	3653.06	3529.93	nm	nm	nm	3528.29	125.601		58.8048	2.09335		0.0321162	0.00114328
41.452	3543.77	4507.93	4487.96	nm	nm	nm	4179.89	550.982		69.6648	9.18303		0.0380474	0.00501531
61.178	4328.7	3776.96	4098.39	nm	nm	nm	4068.01	277.123		67.8002	4.61871		0.0370291	0.00252251
93.267	4479.13	4144.84	4810.97	nm	nm	nm	4478.31	333.065		74.6386	5.55108		0.0407638	0.00303172
	Subjected to non-linear regression regression analysis to the Michaelis-Menten equation to determine KM, kcat and n						for presentation						As presented
The values in Table 1 represent the initial rate of fluorescence increase observed upon mixing equal volumes of substrate (final substrate concentration indicated) and Mpro (100 nM final enzyme concentration in 50 mM Tris buffer pH 7.3, 2 mM EDTA, 10 % DMSO) at 27 °C. All rates (except those highlighted in red) were subjected as a set to non-linear, least suqares regression analysis with the modi…
For presentation purposes, all the initial rates were averaged at each substrate concentration, and the standard deviation of these averages were calculated for use as error bars in Figure 4a. The enzymatic activities were then converted from units of RFU s-1 to mM s-1 based on the conversion factor determined below.
Table 2. Calibration curve
[Fluorescent peptide product] (mM)	Fluorescence (RFU)
	Average	SD	Background-corrected
45.9	82863.8	409.716	82439.1
22.95	44297.4	314.737	43872.7
11.475	21382.6	173.571	20957.8
5.7375	11570.8	169.009	11146.1
0	424.757	45.1315	-4.32432e-05
The synthetic product ((MCA)-AVLQ-NH2 peptide; GL-Biochem) was dissolved in DMSO, and its concentration (459 mM) was determined gravimetrically. Three additional concentrations were generated through two-fold dilution in DMSO before diluting each solution ten-fold with buffer to match the conditions of the kinetic assays above. The fluorescence of these solutions was recorded every 5 s for a peri…
Table 3. Inner filter effect correction factors
[Substrate] (mM)	Fluorescence		IFE correction factor
	substrate only	substrate + MCA peptide
94.8148	8355.11	16750.5	0.797511
63.2099	6733.21	15570.9	0.839529
42.1399	5353.18	16047.5	1.0159
28.0933	3825.69	13165.5	0.887226
18.7289	2109.6	13213.9	1.05484
12.4859	1387.11	11554.7	0.965859
8.32393	859.758	12242.6	1.0813
5.54929	620.758	10376.7	0.926752
3.69953	442.403	11422.2	1.04302
2.46635	324.371	10478.7	0.9646
1.64423	212.855	11664.4	1.08783
0	-5.30645	10527	1.0005

## Sheet: Supplemental Fig 4b
Table 4. Carmofur dose-dependence of the activity of wild-type Mpro.
	Residual Activity
	Day 1		Day 2		Plotted
[carmofur] (M)	Duplicate A	Duplicate B	Duplicate A	Duplicate B	Average	SD
0.001	0.00895	-0.00895	0.0065096	-0.0065096	0	0.00921
3.2e-05	-0.00314	0.00631	0.03785	-0.02012	0.00522	0.02434
1.42222e-05	0.0354	0.027	-0.01103	0.00856	0.01498	0.02065
6.32099e-06	0.1803	0.17461	0.04	0.0664	0.11533	0.07258
2.80933e-06	0.5551	0.49373	0.24352	0.20881	0.37529	0.17458
1.24859e-06	0.8001	0.74815	0.63588	0.61596	0.70002	0.08853
5.54929e-07	1.00515	0.93161	0.82837	0.86468	0.90745	0.07791
2.46635e-07	1.08272	1.02248	0.9715	0.99956	1.01907	0.04728
1.09616e-07	1.06147	1.0465	1.04483	0.95517	1.02699	0.04846
The residual protease activity of Mpro was measured at 27 °C (50 mM Tris buffer, pH 7.3, 2 mM EDTA, 10 % DMSO) as a function of carmofur concentration. The residual activities were calculated by first determining the rates of fluorescenece increases observed in the first 3 minutes following enzyme/inhibitor addition to the susbtrate (20 mM final concentration). These intitial slopes were correcte…
The corrected and normalized activities were subjected to non-linear least squares regression analysis to the concentration-response equation shown to the right where vi and v0 are the enzyme activities at inhibitor concentation I and 0, respectively, and h is a Hill slope. The requirement for an exponent greater than unity (i.e., n > 1) suggests that the inhibition mechanism exibits some coopera…

## Sheet: Table in Supplemental Fig 4c
Table 5. Enzymatic activity of the P9T variant of Mpro as a function of substrate concentration.
	Initial Rate (RFU/min)
[Substrate] (mM)	A	B	C	D	E	F
3.9279e-06	0.00060432	0.000565944	0.000560417	nm	nm	nm
1.3257e-05	0.00511	0.00441	0.00536	nm	nm	nm
1.9885e-05	0.01671	0.01499	0.01474	nm	nm	nm
2.9827e-05	0.01113	0.01063	0.01082	0.01346	0.01559	0.01475
4.4741e-05	0.00475	0.00482	0.00405	nm	nm	nm
0.00010067	0.03211	0.0311	0.02828	nm	nm	nm
5.9918e-06	0.000760596	0.00122	0.00127	nm	nm	nm
8.8377e-06	0.00302	0.00266	0.00317	nm	nm	nm
6.7111e-05	0.03421	0.03376	0.03463	nm	nm	nm
The values in the table above represent the initial rate of protease activity 27 °C exhibited by the P9T variant of SARS CoV-2 Mpro as a function of susbtrate concentration (2 mM final enzyme concentration in 50 mM Tris buffer pH 7.3, 2 mM EDTA, 10 % DMSO). The values highlighted in red were excluded from the non-linear, least suqares regression analysis of these data with the modified Michaelis-…
